# Supplementary material for: Phenotypic and Genetic Links between Body Fat Measurements and Primary Open-Angle Glaucoma
Source: Int J Mol Sci. 2023 Feb 15;24(4):3925. doi: 10.3390/ijms24043925 (PMC9958617; doi:10.3390/ijms24043925)
Supplement: Supplementary file 1 [file ijms-24-03925-s001.zip]

Archive with 1 entries (1 files):
- ijms-2168709-supplementary.pdf
